# Supplementary material for: Transcriptional Regulation of Metabolic and Cellular Processes in Durum Wheat (Triticum turgidum subsp. durum) in the Face of Temperature Increasing
Source: Plants (Basel). 2021 Dec 16;10(12):2792. doi: 10.3390/plants10122792 (PMC8703274; doi:10.3390/plants10122792)
Supplement: Supplementary file 1 [file plants-10-02792-s001.zip]

Archive with 1 entries (1 files):
- plants-1486717-supplementary.pdf
